# Supplementary material for: Mesenchymal Stem Cell Plasticity: What Role Do Culture Conditions and Substrates Play in Shaping Biomechanical Signatures?
Source: Bioengineering (Basel). 2024 Dec 17;11(12):1282. doi: 10.3390/bioengineering11121282 (PMC11673249; doi:10.3390/bioengineering11121282)
Supplement: Supplementary file 1 [file bioengineering-11-01282-s001.zip]

Archive with 1 entries (1 files):
- bioengineering-3345355-supplementary.pdf
